# Supplementary material for: Floristic Survey and Taxonomic Characteristics of Vascular Plants in Cerro Mohinora, Chihuahua, Mexico
Source: Plants (Basel). 2026 Apr 20;15(8):1267. doi: 10.3390/plants15081267 (PMC13120365; doi:10.3390/plants15081267)
Supplement: Supplementary file 1 [file plants-15-01267-s001.zip]

Archive with 1 entries (1 files):
- plants-4243980-supplementary.pdf
